# Supplementary material for: Evaluation of Biotechnological Active Peptides Secreted by Saccharomyces cerevisiae with Potential Skin Benefits
Source: Antibiotics (Basel). 2024 Sep 13;13(9):881. doi: 10.3390/antibiotics13090881 (PMC11429205; doi:10.3390/antibiotics13090881)
Supplement: Supplementary file 1 [file antibiotics-13-00881-s001.zip]

Archive with 3 entries (3 files):
- antibiotics-3161292-supplementary.pdf
- Movie 1 - HUVEC tube formation in presence of 250 ug-mL Peptide fraction 2-10KDa.mp4
- Movie 2 - HUVEC tube formation in presence of 1_ (v-v) ethanol.mp4
